# Supplementary material for: Small Pore-Forming Toxins Different Membrane Area Binding and Ca2+ Permeability of Pores Determine Cellular Resistance of Monocytic Cells
Source: Toxins (Basel). 2021 Feb 9;13(2):126. doi: 10.3390/toxins13020126 (PMC7914786; doi:10.3390/toxins13020126)
Supplement: Supplementary file 1 [file toxins-13-00126-s001.zip]

Archive with 9 entries (9 files):
- toxins-1065707 sup crosscheck.docx
- Video S1A.avi
- Video S1B.avi
- Video S2A.avi
- Video S2B.avi
- Video S3A.avi
- Video S3B.avi
- Video S4A.avi
- Video S4B.avi
